# Supplementary material for: A Clinical Study of Urine Amino Acids in Children with Autism Spectrum Disorder
Source: Life (Basel). 2024 May 15;14(5):629. doi: 10.3390/life14050629 (PMC11123416; doi:10.3390/life14050629)
Supplement: Supplementary file 1 [file life-14-00629-s001.zip]

Archive with 1 entries (1 files):
- life-2984897-supplementary.pdf
